# Supplementary material for: Enhancing Progestin Therapy with a Glucagon-Like Peptide 1 Agonist for the Conservative Management of Endometrial Cancer
Source: Cancers (Basel). 2025 Feb 10;17(4):598. doi: 10.3390/cancers17040598 (PMC11853405; doi:10.3390/cancers17040598)
Supplement: Supplementary file 1 [file cancers-17-00598-s001.zip]

Archive with 1 entries (1 files):
- cancers-3363677-supplementary.pdf
